# Supplementary material for: Genome-wide association study reveals a set of genes associated with resistance to the Mediterranean corn borer (Sesamia nonagrioides L.) in a maize diversity panel
Source: BMC Plant Biol. 2015 Feb 5;15:35. doi: 10.1186/s12870-014-0403-3 (PMC4340109; doi:10.1186/s12870-014-0403-3)
Supplement: Additional file 2: — Genotypic data of a maize diversity panel with more than 245 kb SNP (GBS + Illumina). The data were filtered to exclude SNPs with more than 20% missing genotype data and minor allele frequency (MAF) less than 5%. Also the heterozygous are excluded. The array has 290 columns and 246,477 rows. [file 12870_2014_403_MOESM2_ESM.zip]

Archive with 1 entries (1 files):
- 12870_2014_403_MOESM2_ESM.7z
